# Supplementary material for: Control of type III protein secretion using a minimal genetic system
Source: Nat Commun. 2017 May 9;8:14737. doi: 10.1038/ncomms14737 (PMC5436071; doi:10.1038/ncomms14737)
Supplement: Supplementary Dataset 1 — LC-MS analysis of small spaO peptide (SpaOs). [file ncomms14737-s2.xls]

## Sheet: 1-SwissProt (all)
#	Accession	Description	Protein MW	Matched peptides	Peptide experimental m/z	Peptide experimental MW	z	Peptide calculated MW	Mascot score	Peptide homology threshold	Peptide identity threshold	Peptide Expect value	Residue before	Peptide sequence	Residue after	Variable modifications	Modification position
1	TRYP_PIG	Trypsin OS=Sus scrofa PE=1 SV=1	25078	4	421.773	841.532	2	841.502	53.88	39	46	0.0093	R	VATVSLPR	S
1					423.231	844.447	2	844.44	50.2		49	0.04	S	SPATLNSR	V
1					428.785	855.556	2	855.518	60.53		45	0.0017	R	VATVSLPR	S	Val->Ile (V) [+14.02]	0.X0000000.0
1					523.292	1044.57	2	1044.56	65.55	41	48	0.001	K	LSSPATLNSR	V
2	HNS_ECOLI	DNA-binding protein H-NS OS=Escherichia coli (strain K12) GN=hns PE=1 SV=2	15587	1	653.287	1304.56	2	1303.56	55.45	36	47	0.008	K	YSYVDENGETK	T
2	HNS_SALPA	DNA-binding protein H-NS OS=Salmonella paratyphi A GN=hns PE=3 SV=3	15648	1	653.287	1304.56	2	1303.56	55.45	36	47	0.008	K	YSYVDENGETK	T
2	HNS_SALTI	DNA-binding protein H-NS OS=Salmonella typhi GN=hns PE=3 SV=2	15590	1	653.287	1304.56	2	1303.56	55.45	36	47	0.008	K	YSYVDENGETK	T
2	HNS_SALTY	DNA-binding protein H-NS OS=Salmonella typhimurium GN=hns PE=1 SV=2	15590	1	653.287	1304.56	2	1303.56	55.45	36	47	0.008	K	YSYVDENGETK	T
2	HNS_SHIFL	DNA-binding protein H-NS OS=Shigella flexneri GN=hns PE=1 SV=3	15587	1	653.287	1304.56	2	1303.56	55.45	36	47	0.008	K	YSYVDENGETK	T
2	HNS_ECOL6	DNA-binding protein H-NS OS=Escherichia coli O6 GN=hns PE=3 SV=2	15587	1	653.287	1304.56	2	1303.56	55.45	36	47	0.008	K	YSYVDENGETK	T
2	HNS_ECO57	DNA-binding protein H-NS OS=Escherichia coli O157:H7 GN=hns PE=3 SV=2	15587	1	653.287	1304.56	2	1303.56	55.45	36	47	0.008	K	YSYVDENGETK	T

## Sheet: 1-SwissProt (Salmonella)
#	Accession	Description	Protein MW	Matched peptides	Peptide experimental m/z	Peptide experimental MW	z	Peptide calculated MW	Mascot score	Peptide homology threshold	Peptide identity threshold	Peptide Expect value	Residue before	Peptide sequence	Residue after	Variable modifications	Modification position
1	HNS_SALPA	DNA-binding protein H-NS OS=Salmonella paratyphi A GN=hns PE=3 SV=3	15648	1	653.287	1304.56	2	1303.56	55.45	20	30	0.00015	K	YSYVDENGETK	T
1	HNS_SALTI	DNA-binding protein H-NS OS=Salmonella typhi GN=hns PE=3 SV=2	15590	1	653.287	1304.56	2	1303.56	55.45	20	30	0.00015	K	YSYVDENGETK	T
1	HNS_SALTY	DNA-binding protein H-NS OS=Salmonella typhimurium GN=hns PE=1 SV=2	15590	1	653.287	1304.56	2	1303.56	55.45	20	30	0.00015	K	YSYVDENGETK	T
2	YAEH_SALCH	UPF0325 protein yaeH OS=Salmonella choleraesuis GN=yaeH PE=3 SV=1	15142	1	592.828	1183.64	2	1183.62	33.4		30	0.024	K	EVQEISPNLR	Y
2	YAEH_SALDC	UPF0325 protein yaeH OS=Salmonella dublin (strain CT_02021853) GN=yaeH PE=3 SV=1	15142	1	592.828	1183.64	2	1183.62	33.4		30	0.024	K	EVQEISPNLR	Y
2	YAEH_SALEP	UPF0325 protein yaeH OS=Salmonella enteritidis PT4 (strain P125109) GN=yaeH PE=3 SV=1	15142	1	592.828	1183.64	2	1183.62	33.4		30	0.024	K	EVQEISPNLR	Y
2	YAEH_SALHS	UPF0325 protein yaeH OS=Salmonella heidelberg (strain SL476) GN=yaeH PE=3 SV=1	15142	1	592.828	1183.64	2	1183.62	33.4		30	0.024	K	EVQEISPNLR	Y
2	YAEH_SALNS	UPF0325 protein yaeH OS=Salmonella newport (strain SL254) GN=yaeH PE=3 SV=1	15142	1	592.828	1183.64	2	1183.62	33.4		30	0.024	K	EVQEISPNLR	Y
2	YAEH_SALPA	UPF0325 protein yaeH OS=Salmonella paratyphi A GN=yaeH PE=3 SV=1	15142	1	592.828	1183.64	2	1183.62	33.4		30	0.024	K	EVQEISPNLR	Y
2	YAEH_SALPB	UPF0325 protein yaeH OS=Salmonella paratyphi B (strain ATCC BAA-1250 / SPB7) GN=yaeH PE=3 SV=1	15142	1	592.828	1183.64	2	1183.62	33.4		30	0.024	K	EVQEISPNLR	Y
2	YAEH_SALPK	UPF0325 protein yaeH OS=Salmonella paratyphi A (strain AKU_12601) GN=yaeH PE=3 SV=1	15142	1	592.828	1183.64	2	1183.62	33.4		30	0.024	K	EVQEISPNLR	Y
2	YAEH_SALSV	UPF0325 protein yaeH OS=Salmonella schwarzengrund (strain CVM19633) GN=yaeH PE=3 SV=1	15142	1	592.828	1183.64	2	1183.62	33.4		30	0.024	K	EVQEISPNLR	Y
2	YAEH_SALTI	UPF0325 protein yaeH OS=Salmonella typhi GN=yaeH PE=3 SV=1	15142	1	592.828	1183.64	2	1183.62	33.4		30	0.024	K	EVQEISPNLR	Y
2	YAEH_SALTY	UPF0325 protein yaeH OS=Salmonella typhimurium GN=yaeH PE=3 SV=1	15142	1	592.828	1183.64	2	1183.62	33.4		30	0.024	K	EVQEISPNLR	Y
2	YAEH_SALG2	UPF0325 protein yaeH OS=Salmonella gallinarum (strain 287/91 / NCTC 13346) GN=yaeH PE=3 SV=1	15142	1	592.828	1183.64	2	1183.62	33.4		30	0.024	K	EVQEISPNLR	Y
2	YAEH_SALA4	UPF0325 protein yaeH OS=Salmonella agona (strain SL483) GN=yaeH PE=3 SV=1	15142	1	592.828	1183.64	2	1183.62	33.4		30	0.024	K	EVQEISPNLR	Y

## Sheet: 2-SwissProt (all)
#	Accession	Description	Protein MW	Matched peptides	Peptide experimental m/z	Peptide experimental MW	z	Peptide calculated MW	Mascot score	Peptide homology threshold	Peptide identity threshold	Peptide Expect value	Residue before	Peptide sequence	Residue after	Variable modifications	Modification position
1	K22E_HUMAN	Keratin, type II cytoskeletal 2 epidermal OS=Homo sapiens GN=KRT2 PE=1 SV=2	65678	8	414.234	826.454	2	826.423	24.7	33	47	8.8	K	FASFIDK	V
1					416.26	830.506	2	830.486	40.01	41	50	0.51	R	SLVGLGGTK	S
1					541.818	1081.62	2	1081.59	39.69		47	0.33	K	FASFIDKVR	F
1					554.285	1106.56	2	1106.54	64.75		49	0.0014	K	AQYEEIAQR	S
1					597.337	1192.66	2	1192.61	71.27		49	0.0003	K	YEELQVTVGR	H
1					604.853	1207.69	2	1207.61	42.4	29	48	0.21	R	TAAENDFVTLK	K
1					627.821	1253.63	2	1253.6	99.6	45	48	4e-07	R	GFSSGSAVVSGGSR	R
1					738.406	1474.8	2	1474.8	98.71		49	5.9e-07	R	FLEQQNQVLQTK	W	Deamidated (NQ); Asn->Ile (N) [-0.96]	0.00000X100000.0
2	K1C10_HUMAN	Keratin, type I cytoskeletal 10 OS=Homo sapiens GN=KRT10 PE=1 SV=6	59020	8	404.169	806.324	2	806.392	40.18	45	48	0.35	R	LAADDFR	L
2					405.239	808.463	2	808.433	42.81		48	0.17	R	LASYLDK	V
2					516.297	1030.58	2	1030.59	32.15	37	49	2.7	R	VLDELTLTK	A
2					532.829	1063.64	2	1063.6	52.45		48	0.02	R	LASYLDKVR	A
2					545.784	1089.55	2	1089.52	69.17		49	0.00055	K	VTMQNLNDR	L
2					555.281	1108.55	2	1108.48	46.07	40	48	0.089	K	DAEAWFNEK	S
2					691.329	1380.64	2	1380.64	78.11	40	48	5.8e-05	R	ALEESNYELEGK	I
2					747.376	1492.74	2	1492.73	59.01		49	0.0054	R	SQYEQLAEQNRK	D	Deamidated (NQ); Amidated (C-term) [-0.98]	0.000000000100.X
3	K2C1_CANFA	Keratin, type II cytoskeletal 1 OS=Canis familiaris GN=KRT1 PE=2 SV=1	63922	2	437.763	873.511	2	873.492	33.53	32	50	2.2	R	SLVNLGGSK	S
3					738.406	1474.8	2	1474.8	98.71		49	5.9e-07	R	FLEQQNQVLQTK	W	Deamidated (NQ); Asn->Ile (N) [-0.96]	0.00000X100000.0
4	TRYP_PIG	Trypsin OS=Sus scrofa PE=1 SV=1	25078	6	421.771	841.528	2	841.502	47.48	43	47	0.047	R	VATVSLPR	S
4					421.775	841.536	2	841.502	34.28	31	47	0.95	R	VATVSLPR	S
4					423.24	844.466	2	844.44	48.42		49	0.072	S	SPATLNSR	V
4					428.777	855.54	2	855.518	49.45		46	0.028	R	VATVSLPR	S	Val->Ile (V) [+14.02]	0.X0000000.0
4					435.79	869.565	2	869.497	49.63		46	0.023	R	VATVSLPR	S	Formyl (N-term) [+27.99]	X.00000000.0
4					523.301	1044.59	2	1044.56	72.32	43	49	0.00027	K	LSSPATLNSR	V

## Sheet: 2-SwissProt (Salmonella)
#	Accession	Description	Protein MW	Matched peptides	Peptide experimental m/z	Peptide experimental MW	z	Peptide calculated MW	Mascot score	Peptide homology threshold	Peptide identity threshold	Peptide Expect value	Residue before	Peptide sequence	Residue after	Variable modifications	Modification position
1	LOLD_SALCH	Lipoprotein-releasing system ATP-binding protein LolD OS=Salmonella choleraesuis GN=lolD PE=3 SV=1	25591	2	523.301	1044.59	2	1044.59	24.73	22	32	0.29	K	LSSAAKAELR	N
1					597.337	1192.66	2	1192.6	33.25			0.028	K	RMSRQLEMR	D	Oxidation (M); a-type-ion (C-term) [-29.00]	0.000000020.X
